# Supplementary material for: Differences in Gut Microbiome Composition Between Sympatric Wild and Allopatric Laboratory Populations of Omnivorous Cockroaches
Source: Front Microbiol. 2021 Jul 28;12:703785. doi: 10.3389/fmicb.2021.703785 (PMC8355983; doi:10.3389/fmicb.2021.703785)
Supplement: Supplementary file 2 [file Table_1.XLSX]

## Sheet: Sheet1
Sample Name	Group	Timepoint	Sequence counts after quality control metrics
			make contigs	screen.seqs(fasta=current, group=current, maxambig=0, maxlength=275)	screen.seqs(fasta=current, count=current, start=1968, end=11550, maxhomop=8)	chimera.vsearch(fasta=current, count=current, dereplicate=t)	remove.lineage(fasta=current, count=current, taxonomy=current, taxon=Chloroplast-Mitochondria-unknown-Eukaryota-Bacteria;Bacteroidetes;Flavobacteriia;Flavobacteriales;Blattabacteriaceae;Blattabacterium_unclassified;)
TZG1	Laboratory Control	N/A	56568	38627	38581	38266	38263
TZG2	Laboratory Control	N/A	43413	25651	25562	25506	25506
TZG3	Laboratory Control	N/A	284262	180417	179946	179180	179152
TZG4	Laboratory Control	N/A	145652	98324	98158	97636	97622
TZG6	Laboratory Control	N/A	123345	76131	75656	75457	75449
TZG7	Laboratory Control	N/A	279756	168550	167972	167421	167418
TZG8	Laboratory Control	N/A	244610	152002	151670	151126	151121
TZG9	Laboratory Control	N/A	168767	104627	104489	103428	103420
TZG10	Laboratory Control	N/A	80724	50015	49837	48593	48591
TZG11	Laboratory Control	N/A	58617	35891	35674	35522	35519
TZG12	Laboratory Control	N/A	352991	223806	223147	218540	218524
TZG13	Laboratory Control	N/A	303222	180090	179845	173995	173991
TFG1_T0	Florida Laboratory P. americana	0	127981	104883	104815	95292	95291
TFG2_T0	Florida Laboratory P. americana	0	100523	83431	83374	80854	80849
TFG3_T0	Florida Laboratory P. americana	0	76857	62884	62831	61458	61457
TFG4_T0	Florida Laboratory P. americana	0	24563	19673	19644	19211	19211
TFG5_T0	Florida Laboratory P. americana	0	67402	56750	56709	53647	53647
TFG6_T0	Florida Laboratory P. americana	0	67715	56694	56628	53726	53725
TFG7_T0	Florida Laboratory P. americana	0	63259	51027	50999	48947	48876
TFG8_T0	Florida Laboratory P. americana	0	30705	24525	24504	23132	23130
TFG1_T14	Florida Laboratory P. americana	14	71744	58612	58530	55082	55082
TFG2_T14	Florida Laboratory P. americana	14	48483	39851	39813	36181	36179
TFG3_T14	Florida Laboratory P. americana	14	57516	47509	47466	45085	45080
TFG4_T14	Florida Laboratory P. americana	14	64898	53428	53388	50757	50756
TFG5_T14	Florida Laboratory P. americana	14	70081	57749	57702	53992	53992
TFG6_T14	Florida Laboratory P. americana	14	63897	53573	53531	50713	50713
TFG7_T14	Florida Laboratory P. americana	14	125	19	19	19	19
TFG8_T14	Florida Laboratory P. americana	14	163	20	20	20	20
TFG9_T14	Florida Laboratory P. americana	14	186	31	31	31	31
TFG10_T14	Florida Laboratory P. americana	14	168	28	28	28	28
TFG11_T14	Florida Laboratory P. americana	14	163	14	14	14	14
TFG12_T14	Florida Laboratory P. americana	14	167	16	16	16	16
TFG13_T14	Florida Laboratory P. americana	14	163	21	21	21	21
TFG14_T14	Florida Laboratory P. americana	14	168	16	16	16	16
TFG15_T14	Florida Laboratory P. americana	14	151	23	23	23	23
TFG16_T14	Florida Laboratory P. americana	14	166	20	20	20	20
TFG17_T14	Florida Laboratory P. americana	14	305	117	117	115	115
TFG18_T14	Florida Laboratory P. americana	14	147	36	36	35	35
TFG19_T14	Florida Laboratory P. americana	14	51369	44654	44648	41640	41640
TFG20_T14	Florida Laboratory P. americana	14	56570	48566	48554	43813	43813
TWAG1_T0	Wild P. americana	0	82779	62997	62891	58260	58253
TWAG2_T0	Wild P. americana	0	82242	63543	63491	60426	60414
TWAG3_T0	Wild P. americana	0	90712	70129	69917	63376	63370
TWAG4_T0	Wild P. americana	0	84790	67101	66925	62679	62638
TWAG5_T0	Wild P. americana	0	91062	71503	71413	66386	66381
TWAG6_T0	Wild P. americana	0	87515	68022	67860	64254	64239
TWAG7_T0	Wild P. americana	0	89515	69935	69767	66344	66338
TWAG8_T0	Wild P. americana	0	80575	63973	63742	60136	60133
TWAG9_T0	Wild P. americana	0	94565	72500	72268	66760	66758
TWAG10_T0	Wild P. americana	0	92388	73874	73684	68620	68620
TWAG11_T0	Wild P. americana	0	84494	65769	65422	58369	58364
TWAG12_T0	Wild P. americana	0	86435	72891	72714	68551	68549
TWAG1_T14	Wild P. americana	14	80563	63501	63428	59162	59162
TWAG2_T14	Wild P. americana	14	70420	56400	56325	50182	50182
TWAG3_T14	Wild P. americana	14	79989	62934	62837	59040	59038
TWAG4_T14	Wild P. americana	14	79328	65694	65643	63205	63205
TWAG5_T14	Wild P. americana	14	95978	74950	74858	66719	66719
TWAG6_T14	Wild P. americana	14	66082	54271	54215	51101	51101
TWAG7_T14	Wild P. americana	14	90742	73159	73063	69442	69440
TWAG8_T14	Wild P. americana	14	110558	87862	87734	85362	85350
TWAG9_T14	Wild P. americana	14	96315	74992	74905	72015	72014
TWAG11_T14	Wild P. americana	14	60177	47399	47367	45090	45090
TWAG12_T14	Wild P. americana	14	78243	61804	61733	59545	59545
TWSBG1_T0	Wild P. fuligninosa	0	28374	22435	22387	20833	20833
TWSBG2_T0	Wild P. fuligninosa	0	51984	42274	42218	37803	37800
TWSBG3_T0	Wild P. fuligninosa	0	62814	49212	49125	38479	38479
TWSBG4_T0	Wild P. fuligninosa	0	40613	32134	32090	26873	26871
TWSBG5_T0	Wild P. fuligninosa	0	9720	7450	7440	5638	5638
TWSBG6_T0	Wild P. fuligninosa	0	1339	1019	1017	978	978
TWSBG7_T0	Wild P. fuligninosa	0	7873	6339	6332	5481	5481
TWSBG8_T0	Wild P. fuligninosa	0	5737	4551	4541	4112	4112
TWSBG9_T0	Wild P. fuligninosa	0	70378	56749	56642	51821	51820
TWSBG10_T0	Wild P. fuligninosa	0	78621	63333	63222	58806	58797
TWSBG11_T0	Wild P. fuligninosa	0	71662	57918	57724	54750	54732
TWSBG12_T0	Wild P. fuligninosa	0	65637	51709	51512	47187	47187
TWSBG1_T14	Wild P. fuligninosa	14	115130	89481	89389	88233	88213
TWSBG2_T14	Wild P. fuligninosa	14	53394	40620	40558	39034	39028
TWSBG3_T14	Wild P. fuligninosa	14	53206	41720	41659	41440	41437
TWSBG4_T14	Wild P. fuligninosa	14	48727	39223	39166	36224	36221
TWSBG5_T14	Wild P. fuligninosa	14	89503	71262	71070	67061	67059
TWSBG6_T14	Wild P. fuligninosa	14	96052	77047	76925	75305	75297
TWSBG7_T14	Wild P. fuligninosa	14	101870	79988	79888	78021	78020
TWSBG8_T14	Wild P. fuligninosa	14	95502	75775	75622	73284	73280
TWSBG9_T14	Wild P. fuligninosa	14	87475	66496	66409	63969	63969
TWSBG10_T14	Wild P. fuligninosa	14	75845	59275	59183	54350	54341
TWSBG11_T14	Wild P. fuligninosa	14	80176	61821	61683	57809	57806
TWSBG12_T14	Wild P. fuligninosa	14	81795	64207	64080	60932	60931
TWSBG13_T14	Wild P. fuligninosa	14	75273	58502	58361	56310	56299
TWSBG14_T14	Wild P. fuligninosa	14	125766	100023	99862	95433	95426
TWSBG15_T14	Wild P. fuligninosa	14	151706	121416	121218	117742	117739
